# Supplementary material for: Cross-modality synthesis of EM time series and live fluorescence imaging
Source: eLife. 2022 Jun 6;11:e77918. doi: 10.7554/eLife.77918 (PMC9213002; doi:10.7554/eLife.77918)
Supplement: Figure 3—figure supplement 1—source data 1. — Excel spreadsheet containing position and annotation information for bean stage EM. [file elife-77918-fig3-figsupp1-data1.zip]

Archive with 1 entries (1 files):
- bean_adjacencies.csv
