# Supplementary material for: Cross-modality synthesis of EM time series and live fluorescence imaging
Source: eLife. 2022 Jun 6;11:e77918. doi: 10.7554/eLife.77918 (PMC9213002; doi:10.7554/eLife.77918)
Supplement: Figure 3—figure supplement 2—source data 2. — Adjacency information for bean stage, see above for additional details. [file elife-77918-fig3-figsupp2-data2.zip]

Archive with 1 entries (1 files):
- comma_adjacencies.csv
